# Supplementary material for: Cobalamin Deficiency in Children and Adolescents with Sickle Cell Disease
Source: Nutrients. 2025 Feb 6;17(3):597. doi: 10.3390/nu17030597 (PMC11819659; doi:10.3390/nu17030597)
Supplement: Supplementary file 1 [file nutrients-17-00597-s001.zip]

Archive with 1 entries (1 files):
- nutrients-3453043-supplementary.pdf
